# Supplementary material for: Nutritional Supplementation Reduces Lesion Size and Neuroinflammation in a Sex-Dependent Manner in a Mouse Model of Perinatal Hypoxic-Ischemic Brain Injury
Source: Nutrients. 2021 Dec 30;14(1):176. doi: 10.3390/nu14010176 (PMC8747710; doi:10.3390/nu14010176)
Supplement: Supplementary file 1 [file nutrients-14-00176-s001.zip]

Archive with 1 entries (1 files):
- nutrients-1490950 Supplementary.pdf
